# Supplementary material for: Serum Concentrations of Imidazole Dipeptides and Serum Amyloid A in a Bottlenose Dolphin (Tursiops truncatus) with Rhabdomyolysis: Potential Biomarkers for Muscular Damage
Source: Animals (Basel). 2025 Jul 2;15(13):1950. doi: 10.3390/ani15131950 (PMC12249384; doi:10.3390/ani15131950)
Supplement: Supplementary file 1 [file animals-15-01950-s001.zip]

Archive with 2 entries (2 files):
- Fig_S1.pdf
- Table S1.pdf
